# Supplementary material for: Identification of keygenes, miRNAs and miRNA-mRNA regulatory pathways for chemotherapy resistance in ovarian cancer
Source: PeerJ. 2021 Nov 8;9:e12353. doi: 10.7717/peerj.12353 (PMC8582303; doi:10.7717/peerj.12353)
Supplement: Supplemental Information 5 [file peerj-09-12353-s005.csv]

TF	type
HNF4A	hsa-miR-494
NFKB1	hsa-miR-494
SMAD3	hsa-miR-494
SMAD4	hsa-miR-494
HNF4A	hsa-miR-655
TP53	hsa-miR-655
HNF4A	hsa-miR-656
